# Supplementary material for: A Fusarium Isolate from a Salt Marsh Improves the Salinity Tolerance of a Commercial Cultivar of Festuca rubra via Enhanced Root K+ Homeostasis
Source: Microorganisms. 2026 Jul 22;14(7):1598. doi: 10.3390/microorganisms14071598 (PMC13413935; doi:10.3390/microorganisms14071598)
Supplement: Supplementary file 1 [file microorganisms-14-01598-s001.zip]

Archive with 1 entries (1 files):
- microorganisms-4377740-supplementary.pdf
